# Supplementary material for: Class I histone deacetylases inhibition reverses memory impairment induced by acute stress in mice
Source: PLoS One. 2024 Apr 18;19(4):e0302374. doi: 10.1371/journal.pone.0302374 (PMC11025869; doi:10.1371/journal.pone.0302374)
Supplement: S1 Data — (XLSX) [file pone.0302374.s001.xlsx]

## Sheet: CORTICOSTERONE
	Mice	NOT STRESS	STRESS
VEH	1	127.56	410.8
	2	195.7	373.45
	3	110.4	318.34
	4	85.67	428.3
PB	1	157	270.23
	2	119.97	258.3
	3	124.8	317.54
	4	219.7	180.89
IN14	1	79.5	250.443
	2	149.2	300.32
	3	165.3	280.21
	4	177.4	237.2

## Sheet: MOTOR ACTIVITY
	TOTAL					AMBULATORY					VERTICAL
MICE	VEH	VEH-STRESS	PB	IN14		VEH	VEH-STRESS	PB	IN14		VEH	VEH-STRESS	IN14	PB
1	352	572	401	587		252	292	414	432		39	37	70	63
2	583	316	578	370		369	326	239	296		53	35	66	66
3	339	535	554	572		324	455	399	440		59	65	68	67
4	305	387	459	544		237	357	329	420		48	49	55	62
5	454	536	569	555		295	367	428	360		59	65	65	55
6	355	627	588	334		249	387	391	346		47	52	59	67
7	389	550	569	476		262	324	438	431		46	47	70	61
8	503	496	509	547		435	321	349	353		48	45	71	59

## Sheet: NORT 1h vs 24 h
	CONTROL								NOT STRESS
	1h			24 h					1h				24 h
MICE	VEH	VEH-STRESS		VEH	VEH-STRESS			MICE	VEH	PB	IN14		VEH	PB	IN14
1	0.183673	-0.0344828		0.16	-0.04			1	0.183673	0.22449	0.192308		0.16	0.162791	0.18125
2	0.236364	-0.0625		0.169811	0.0322581			2	0.236364	0.215686	0.196296		0.169811	0.215686	0.21875
3	0.185185	0		0.207547	0.0714286			3	0.185185	0.207547	0.233333		0.207547	0.155556	0.190323
4	0.22449	-0.0625		0.192308	-0.12			4	0.22449	0.217391	0.206897		0.192308	0.244444	0.269841
5	0.192308	-0.0666667		0.16	-0.0714286			5	0.192308	0.132075	0.254237		0.16	0.16	0.253731
6	0.32	-0.04		0.245283	-0.12			6	0.32	0.209302	0.245283		0.245283	0.155556	0.258065
7	0.18626	-0.037037		0.175279	-0.04			7	0.18626	0.043478	0.22449		0.175279	0.227273	0.235294
8	0.18576	-0.037135		0.173251	-0.04399			8	0.18576	0.125	0.265306		0.173251	0.132075	0.15625
									STRESS
									1 h				24 h
								MICE	VEH-STRESS	PB-STRESS	IN14-STRESS		VEH-STRESS	PB-STRESS	IN14-STRESS
								1	-0.0344828	0.0946	0.13625		-0.04	0.12178	0.11273
								2	-0.0625	0.135299	0.11837		0.0322581	0.0813984	0.088273
								3	0	0.098372	0.122736		0.0714286	0.123421	0.097327
								4	-0.0625	0.132813	0.2244		-0.12	0.153623	0.11293
								5	-0.0666667	0.083719	0.142736		-0.0714286	0.0983372	0.08373
								6	-0.04	0.0627	0.10829		-0.12	0.1153	0.148272
								7	-0.037037	0.012636	0.112273		-0.04	0.1353	0.27263
								8	-0.037135	0.0273	0.09839		-0.04399	0.087363	0.1232
		Discrimination index =(TN-TF)/(TN+TF)
		where TN = time spent with the novel object and TF = time spent with the familiar object. A positive score indicates a preference for the novel object and a negative score for the familiar object [34, 35].

## Sheet: ETM
AL										RL
VEH (NOT STRESS)										VEH	VEH-S	PB	PB-S	IN14	IN14-S
MICE	1	2	3	4	5	6	7	8		180	15	168	179	172	180
AL1	100	70	75	78	130	90	79	110		180	60	176	175	151	180
AL2	180	180	130	180	180	180	170	170		180	84	180	173	180	180
AL3	180	180	180	180	180	180	180	180		180	45	180	180	170	160
AL4	180	180	180	180	180	180	180	180		180	130	172	170	180	170
										180	110	180	180	165	180
										180	111	170	175	160	180
VEH (STRESS)										161	98	177	180	180	180
AL1	18	70	11	60	74	22	28	35
AL2	31	130	70	135	90	20	44	45
AL3	152	180	170	180	160	170	180	141
AL4	158	180	180	161	170	180	170	180		EL
PB (NOT STRESS)										VEH	VEH-S	PB	PB-S	IN14	IN14-S
AL1	81	112	123	118	95	77	101	97		11	39	47	33	29	33
AL2	158	170	167	147	135	137	156	170		25	37	21	18	18	27
AL3	180	180	180	180	180	180	180	180		35	17	38	27	33	18
AL4	180	180	180	180	180	180	180	180		42	57	41	35	22	15
										21	62	19	22	23	23
PB (STRESS)										22	40	36	23	47	37
AL1	63	79	68	70	75	85	65	66		31	54	31	20	33	19
AL2	160	175	170	155	180	165	172	177		17	22	27	16	36	28
AL3	180	170	180	160	170	180	180	180
AL4	180	180	180	180	180	180	180	180
IN14 (NOT STRESS)
AL1	89	102	115	108	91	52	112	95
AL2	168	179	165	177	170	139	180	163
AL3	180	180	180	180	180	163	180	180
AL4	180	180	180	180	180	180	180	180
IN14 (STRESS)
AL1	63	79	68	80	65	70	69	75
AL2	160	180	180	150	180	170	160	180
AL3	180	180	180	180	180	180	180	180
AL4	180	180	180	180	180	180	180	180

## Sheet: BFLT
training session (acquisition latency)													LR
	VEH (NOT STRESS)											MICE	VEH	VEH-STRESS	PB	PB-STRESS	IN14	IN14-STRESS
AL1	38.9	33.53	37.7	37.4	29.65	27.89	35.46	38.65	24.98	26.9		1	29.42	36.6	8.56	9.52	17.15	14.51
AL2	13.11	13.03	15.33	25.15	8.24	21.96	6.77	12.65	19.98	17.6		2	8.99	54.87	15.67	15.08	11.62	13.41
AL3	14.29	21.14	12.8	16.42	4.71	18.93	10.07	14.71	15	13.7		3	10.46	41.3	13.87	25.31	14	17.15
AL4	14.27	7.09	11.24	9.42	7.67	4.62	8.48	6.46	9.54	10.5		4	7.33	37.22	12.5	27.13	20.96	8.52
AL5	6.08	5.52	3.87	11.99	5.3	12.83	9.14	9.46	7.89	9.3		5	6.99	60	8.78	11.28	17.13	19.97
AL6	3.72	6.05	3.12	7.01	3.76	5.89	4.17	3.24	5	4.67		6	24.05	22.37	13.32	24.19	20.47	15.66
												7	6.84	60	17.56	16.94	18.88	25.75
												8	5.77	40.82	15.67	21.69	17.57	19.08
	VEH (STRESS)											9	8.43	47	9.7	19	7.6	21.6
AL1	43.86	33.43	60	26.58	28.49	30.18	45	35.11	57.36	43.67		10	5.9	39	14.56	13	6.98	12.5
AL2	8.67	12.74	26.34	11.89	34.95	12.28	30.19	24.38	21.89	19.98
AL3	10.05	12.89	18.99	11.08	22.11	16.33	28.21	9.55	23.67	17.43			Time in target quadrant (s)
AL4	17.69	26.82	20.33	8	18.77	8.3	11.62	20.46	21	14		MICE	VEH	VEH-STRESS	PB	PB-STRESS	IN14	IN14-STRESS
AL5	19.43	10.36	21.34	19.69	13	7.59	23.22	20.07	16	15.98		1	23.04	8.18	35.9	17.18	25.8	23.01
AL6	15.45	13.07	18.09	21.56	11.12	5.5	16.9	19.15	15	14		2	20.28	13.04	31	21.55	35.61	37.81
												3	39.6	5.06	22	25.5	21.16	34.77
												4	27.88	6.31	24	17.38	23.97	28.46
	IN14 (NOT STRESS)											5	26.97	11.67	32	23.56	19.85	45.5
AL1	34.94	23.93	30.11	52.21	32.97	29.28	31.03	28.09	33	38.9		6	21.62	14.06	19	25.35	18.18	32.91
AL2	28.16	10.06	14.54	34.79	13.76	17.89	21.25	16.76	23.65	22.58		7	34.1	19.41	29	37.78	27.31	25.85
AL3	20.71	8.84	9.28	13.78	14.22	27.25	15.37	12.65	16.9	17.2		8	28.11	27.54	33	33.45	29.79	21.97
AL4	16.97	6.72	7.66	15.66	6.5	12.57	15.34	8.12	13.42	15.2		9	29	17	27	31	33	30
AL5	15.66	9.25	5.44	6.57	7.6	11.89	13.59	8.93	12.3	13.7		10	31	10	28	35	26	31
AL6	12.31	9.28	4.75	6.06	6.12	9.38	13.01	5.71	11.9	13.75
													Time in Quadrants (s) -NOT STRESS
												MICE	VEH (T)	VEH (O)	PB (T)	PB (O)	IN14 (T)	IN14 (O)
	IN14 (STRESS)											1	23.04	12.76	35.9	26.3	25.8	16.89
AL1	38.66	33.28	33	31.03	31.81	40	44.37	47.67	35.89	33.7		2	20.28	9.4	31	17.89	35.61	6.4
AL2	14.43	22.67	27.59	29.38	28.16	32.91	29.65	21.58	17.89	25.34		3	39.6	23.6	22	6.5	21.16	15.3
AL3	13.21	11.46	15.03	21.38	17.37	23.88	21.75	15.71	13.7	13.6		4	27.88	14.6	24	11.45	23.97	12.4
AL4	11	9.94	10.13	15.6	11.31	17.81	16.43	9.23	10.76	9.2		5	26.97	11.2	32	19.3	19.85	11.3
AL5	13.44	8.69	11.94	13.68	9.78	15.59	11.28	7.09	9.4	6.9		6	21.62	6.34	19	15.3	18.18	33.2
AL6	11.32	13.56	8.51	11.97	5.43	6.89	17.23	9.87	6.7	5.76		7	34.1	23.2	29	11.5	27.31	9.76
												8	28.11	21.13	33	10.6	29.79	18.6
												9	29	13.2	27	12.45	33	9.32
	PB (NOT STRESS)											10	31	16.4	28	21.2	26	19.3
AL1	27.56	31.93	23.56	40.7	32.97	29.28	31.03	27.09	33.09	32.5
AL2	18.76	10.06	14.54	31.89	26.76	17.89	21.25	16.76	27	19.34			Time in Quadrants (s) - STRESS
AL3	19.08	8.84	9.28	23.78	14.22	16.45	15.37	12.65	21.7	13.5		MICE	VEH- T	VEH - O	PB- T	PB- O	IN14- T	IN14- O
AL4	6	6.72	7.66	12.34	6.5	11.67	15.34	8.12	9.56	10.3		1	8.18	13.9	17.18	6.7	23.01	15.3
AL5	17	4.78	5.44	13.57	5.6	10.86	13	7.93	9.9	10.53		2	13.04	29.8	21.55	6.3	37.81	13.5
AL6	9.67	5.92	7.67	11.4	6.12	6.23	12.7	5.71	10.2	6.1		3	5.06	18.2	25.5	17.8	34.77	4.3
												4	6.31	21.1	17.38	5.4	28.46	12.33
												5	11.67	19.5	23.56	19.43	45.5	7.5
	PB (STRESS)											6	14.06	27.4	25.35	13.12	32.91	9.6
AL1	47.78	40.04	21.82	42.26	33.25	20.28	35.46	37.89	30.78	33.12		7	19.41	21.2	37.78	11.6	25.85	10.2
AL2	29.34	17.35	16.9	24.34	15.03	15.75	25.78	25.91	28	21		8	27.54	16.3	33.45	19.7	21.97	11.2
AL3	24.34	18.94	10.47	23.09	12.06	17.28	15.22	19.47	20	19		9	17	9.2	31	17.67	30	28.7
AL4	22.09	14.79	13.32	28.2	12.71	18.29	18.22	13.24	15	16		10	10	29.2	35	13.2	31	23.12
AL5	15.88	11.67	19.56	16.46	10.18	12.28	17.78	13.75	14	13
AL6	13.78	10.21	13.6	14.31	10.35	12.3	15.47	13.76	11	17

## Sheet:  HDAC2
Bln	HDAC2	CONTROL	STRESS	PB	PB-STRESS	IN14	IN14-STRESS
0	20.55	1.425	10.0875	0.80625	6.16875	4.95625	5.15625
0	21.55	1.325	9.0875	1.80625	5.16875	3.95625	6.15625
0	22.55	1.525	12.0875	1.90625	8.16875	4.95625	7.15625
0	22.55	1.725	15.0875	0.70625	6.16875	3.95625	5.15625
